# Supplementary material for: Metabolomics Differences of Glycine max QTLs Resistant to Soybean Looper
Source: Metabolites. 2021 Oct 19;11(10):710. doi: 10.3390/metabo11100710 (PMC8539317; doi:10.3390/metabo11100710)
Supplement: Supplementary file 1 [file metabolites-11-00710-s001.zip]

Archive with 3 entries (3 files):
- Figure S1.pdf
- Table S1. MS peaks.xlsx
- Table S2 - Identifications in positive ion mode.xlsx
